# Supplementary material for: Dual Function of CCAT2 in Regulating Luminal Subtype of Breast Cancer Depending on the Subcellular Distribution
Source: Cancers (Basel). 2023 Jan 16;15(2):538. doi: 10.3390/cancers15020538 (PMC9856762; doi:10.3390/cancers15020538)
Supplement: Supplementary file 1 [file cancers-15-00538-s001.zip]

Archive with 1 entries (1 files):
- cancers-2157008-supplementary.pdf
